# Supplementary material for: Enabling Quick Response to Nitrogen Dioxide at Room Temperature and Limit of Detection to Ppb Level by Heavily n-Doped Graphene Hybrid Transistor
Source: Molecules. 2023 Jun 28;28(13):5054. doi: 10.3390/molecules28135054 (PMC10343478; doi:10.3390/molecules28135054)
Supplement: Supplementary file 1 [file molecules-28-05054-s001.zip]

Archive with 1 entries (1 files):
- molecules-2393452-supplementary.pdf
